# Supplementary material for: Rab27a GTPase and its effector Myosin Va are host factors required for efficient Oropouche virus cell egress
Source: PLoS Pathog. 2024 Aug 30;20(8):e1012504. doi: 10.1371/journal.ppat.1012504 (PMC11392402; doi:10.1371/journal.ppat.1012504)
Supplement: S1 Data — (XLSX) [file ppat.1012504.s007.xlsx]

## Sheet: Fig 1A
h.p.i.	% Viability			Viral titer (PFU/ml)
	R1	R2	R3	R1	R2	R3
1	95.6522	98.7654	99.2537	3000	3250	11500
3	100	98.1308	99.422	3750	4250	14000
6	96.4539	96.5517	96	3750	6000	13500
9	96.7105	95.2941	95.6044	20000	30000	95000
12	97.4359	95.7055	94.8454	125000	275000	700000
18	98.0132	92.8571	96.4539	2525000	2250000	4750000
24	87.931	92.3077	93.6	5500000	9750000	16500000
48	5.30973	3.92157	0	2225000	5250000	4000000

## Sheet: Fig 2B
OROV	OROV+siControl	OROV+siRab27a	OROV+siRab27b
4475000	5100000	1300000	2675000
4675000	5025000	2075000	2825000
4225000	3625000	1950000	1225000

## Sheet: Fig 2D
shControl+OROV	shRab27a+OROV	shRab27b+OROV	shRab27a+b + OROV
10500000	5750000	7950000	3800000
11800000	6200000	8250000	2200000
9650000	4900000	6400000	2500000

## Sheet: Fig 3B
	shControl	shRab27a
Cell1	0.1113	0.4152
Cell2	0.0682	0.437
Cell3	0.0401	0.5051
Cell4	0.07	0.51
Cell5	0.075	0.44
Cell6	0.08	0.42
Cell7	0.06	0.37
Cell8	0.1	0.41
Cell9	0.02	0.43
Cell10	0.13	0.45

## Sheet: Fig 4B
Parental+OROV	Rab27aWT+OROV	Rab27aQ78L+OROV	Rab27aT23N+OROV
96.7564	29.5547	122.075	365.822
101.623	87.8277	127.865	189.392
101.621	92.8911	88.7259	117.703

## Sheet: Fig 4C
Parental+OROV	Rab27aWT+OROV	Rab27aQ78L+OROV	Rab27aT23N+OROV
94.9454	63.793	94.0224	141.903
104.465	102.695	90.3148	99.149
100.59	131.317	118.675	119.696

## Sheet: Fig 4D
Parental+OROV	Rab27a WT+OROV	Rab27a Q78L+OROV	Rab27a T23N+OROV
1000000	850000	350000	300000
1150000	750000	300000	300000
1150000	950000	400000	300000

## Sheet: Fig 4F
	Rab27a WT+OROV	Rab27a Q78L+OROV	Rab27a T23N+OROV
Cell1	0.0984	0.5799	0.412
Cell2	0.2106	0.7368	0.4602
Cell3	0.1796	0.5346	0.452
Cell4	0.05	0.6	0.44
Cell5	0.18	0.61	0.351
Cell6	0.19	0.59	0.52
Cell7	0.17	0.58	0.4992
Cell8	0.04	0.63	0.6
Cell9	0.16	0.7	0.551
Cell10	0.12	0.52	0.3984

## Sheet: Fig 5B
GFP	GFP-Rab27a
1.0105	5.98065
1.07841	5.04518
0.911088	7.3116

## Sheet: Fig 5D
GFP	GFP-Rab27a
1.02792	2.58669
0.986898	2.33091
0.942017	2.20061
1.04317	2.59441

[truncated: 13 more sheets: Fig 5E, Fig 6B, Fig 6C, Fig 7B, Fig 7C, Fig 7D, Fig S1A, Fig S2A, Fig S2B, Fig S2C, Fig S4B, Fig S5B, Fig S6B]
